# Supplementary material for: Redox Metabolism During Aerial Exposure of the Sea Urchin Echinometra lucunter: An Ecophysiological Perspective
Source: Animals (Basel). 2025 Apr 29;15(9):1251. doi: 10.3390/ani15091251 (PMC12070949; doi:10.3390/ani15091251)
Supplement: Supplementary file 1 [file animals-15-01251-s001.zip › animals-3554109-supplementary.xlsx]

## Sheet: raw_data
var	sample	group	tissue	value	unit	is_extreme	value_wo_extremes
Protein	I01	Sub	intestine	1.2297	mg/mL	NA	1.2297
Protein	I02	Sub	intestine	0.970697	mg/mL	NA	0.970697
Protein	I03	Sub	intestine	0.89178	mg/mL	NA	0.89178
Protein	I04	Sub	intestine	1.46939	mg/mL	NA	1.46939
Protein	I05	Sub	intestine	0.881705	mg/mL	NA	0.881705
Protein	I06	Sub	intestine	0.87247	mg/mL	NA	0.87247
Protein	I07	Sub	intestine	0.821678	mg/mL	NA	0.821678
Protein	MB01	AE	intestine	0.273873	mg/mL	NA	0.273873
Protein	MB02	AE	intestine	0.553022	mg/mL	NA	0.553022
Protein	MB03	AE	intestine	0.323406	mg/mL	NA	0.323406
Protein	MB04	AE	intestine	1.1894	mg/mL	NA	1.1894
Protein	MB05	AE	intestine	0.324665	mg/mL	NA	0.324665
Protein	MB06	AE	intestine	1.06305	mg/mL	NA	1.06305
Protein	MB07	AE	intestine	0.926201	mg/mL	NA	0.926201
Protein	RM01	Rec	intestine	0.331382	mg/mL	NA	0.331382
Protein	RM02	Rec	intestine	0.826715	mg/mL	NA	0.826715
Protein	RM03	Rec	intestine	1.30946	mg/mL	NA	1.30946
Protein	RM04	Rec	intestine	1.16295	mg/mL	NA	1.16295
Protein	RM05	Rec	intestine	0.644533	mg/mL	NA	0.644533
Protein	RM06	Rec	intestine	0.597518	mg/mL	NA	0.597518
Protein	RM07	Rec	intestine	0.245748	mg/mL	NA	0.245748
SOD	I01	Sub	intestine	73.928	U/mg prot.	NA	73.928
SOD	I02	Sub	intestine	304.374	U/mg prot.	NA	304.374
SOD	I03	Sub	intestine	178.397	U/mg prot.	NA	178.397
SOD	I04	Sub	intestine	392.866	U/mg prot.	NA	392.866
SOD	I05	Sub	intestine	97.9507	U/mg prot.	NA	97.9507
SOD	MB01	AE	intestine	365.133	U/mg prot.	NA	365.133
SOD	MB02	AE	intestine	195.291	U/mg prot.	NA	195.291
SOD	MB03	AE	intestine	878.153	U/mg prot.	878.153	NA
SOD	MB04	AE	intestine	480.915	U/mg prot.	NA	480.915
SOD	MB05	AE	intestine	443.534	U/mg prot.	NA	443.534
SOD	RM01	Rec	intestine	577.293	U/mg prot.	NA	577.293
SOD	RM02	Rec	intestine	447.029	U/mg prot.	NA	447.029
SOD	RM03	Rec	intestine	385.159	U/mg prot.	NA	385.159
SOD	RM04	Rec	intestine	209.362	U/mg prot.	NA	209.362
SOD	RM05	Rec	intestine	371.013	U/mg prot.	NA	371.013
Catalase	I01	Sub	intestine	1837.87	U/mg prot.	NA	1837.87
Catalase	I02	Sub	intestine	878.649	U/mg prot.	NA	878.649
Catalase	I03	Sub	intestine	826.375	U/mg prot.	NA	826.375
Catalase	I04	Sub	intestine	97.1513	U/mg prot.	NA	97.1513
Catalase	I05	Sub	intestine	216.88	U/mg prot.	NA	216.88
Catalase	I06	Sub	intestine	98.1916	U/mg prot.	NA	98.1916
Catalase	I07	Sub	intestine	66.967	U/mg prot.	NA	66.967
Catalase	MB01	AE	intestine	803.3	U/mg prot.	NA	803.3
Catalase	MB02	AE	intestine	151.326	U/mg prot.	NA	151.326
Catalase	MB03	AE	intestine	815.058	U/mg prot.	NA	815.058
Catalase	MB04	AE	intestine	696.422	U/mg prot.	NA	696.422
Catalase	MB05	AE	intestine	368.164	U/mg prot.	NA	368.164
Catalase	MB06	AE	intestine	214.929	U/mg prot.	NA	214.929
Catalase	MB07	AE	intestine	109.584	U/mg prot.	NA	109.584
Catalase	RM01	Rec	intestine	839.083	U/mg prot.	NA	839.083
Catalase	RM02	Rec	intestine	655.99	U/mg prot.	NA	655.99
Catalase	RM03	Rec	intestine	41.52	U/mg prot.	NA	41.52
Catalase	RM04	Rec	intestine	220.714	U/mg prot.	NA	220.714
Catalase	RM05	Rec	intestine	45.7641	U/mg prot.	NA	45.7641
Catalase	RM06	Rec	intestine	534.332	U/mg prot.	NA	534.332
Catalase	RM07	Rec	intestine	61.9378	U/mg prot.	NA	61.9378
GST	I01	Sub	intestine	0.411122	U/mg prot.	NA	0.411122
GST	I02	Sub	intestine	0.520817	U/mg prot.	NA	0.520817
GST	I03	Sub	intestine	0.647893	U/mg prot.	NA	0.647893
GST	I04	Sub	intestine	0.147454	U/mg prot.	NA	0.147454
GST	I05	Sub	intestine	0.901032	U/mg prot.	NA	0.901032
GST	I06	Sub	intestine	0.745011	U/mg prot.	NA	0.745011
GST	I07	Sub	intestine	0.43948	U/mg prot.	NA	0.43948
GST	MB01	AE	intestine	3.9556	U/mg prot.	NA	3.9556
GST	MB02	AE	intestine	1.82834	U/mg prot.	NA	1.82834
GST	MB03	AE	intestine	2.45649	U/mg prot.	NA	2.45649
GST	MB04	AE	intestine	0.546494	U/mg prot.	NA	0.546494
GST	MB05	AE	intestine	5.56129	U/mg prot.	NA	5.56129
GST	MB06	AE	intestine	0.543511	U/mg prot.	NA	0.543511
GST	MB07	AE	intestine	1.16965	U/mg prot.	NA	1.16965
GST	RM01	Rec	intestine	1.74354	U/mg prot.	NA	1.74354
GST	RM02	Rec	intestine	4.89219	U/mg prot.	4.89219	NA
GST	RM03	Rec	intestine	0.49639	U/mg prot.	NA	0.49639
GST	RM04	Rec	intestine	0.683126	U/mg prot.	NA	0.683126
GST	RM05	Rec	intestine	1.56875	U/mg prot.	NA	1.56875
GST	RM06	Rec	intestine	1.93393	U/mg prot.	NA	1.93393
GST	RM07	Rec	intestine	1.46944	U/mg prot.	NA	1.46944
TBARS	I01	Sub	intestine	73.0769	nmol/gww	NA	73.0769
TBARS	I02	Sub	intestine	47.1154	nmol/gww	NA	47.1154
TBARS	I03	Sub	intestine	122.692	nmol/gww	NA	122.692
TBARS	I04	Sub	intestine	33.8462	nmol/gww	NA	33.8462
TBARS	I05	Sub	intestine	53.2692	nmol/gww	NA	53.2692
TBARS	I06	Sub	intestine	209.808	nmol/gww	NA	209.808
TBARS	I07	Sub	intestine	48.6538	nmol/gww	NA	48.6538
TBARS	MB01	AE	intestine	162.692	nmol/gww	NA	162.692
TBARS	MB02	AE	intestine	28.6538	nmol/gww	NA	28.6538
TBARS	MB03	AE	intestine	7.11538	nmol/gww	NA	7.11538
TBARS	MB04	AE	intestine	17.3077	nmol/gww	NA	17.3077
TBARS	MB05	AE	intestine	69.8077	nmol/gww	NA	69.8077
TBARS	MB06	AE	intestine	48.6538	nmol/gww	NA	48.6538
TBARS	MB07	AE	intestine	2.88462	nmol/gww	NA	2.88462
TBARS	RM01	Rec	intestine	58.2692	nmol/gww	NA	58.2692
TBARS	RM02	Rec	intestine	147.692	nmol/gww	147.692	NA
TBARS	RM03	Rec	intestine	25.3846	nmol/gww	NA	25.3846
TBARS	RM04	Rec	intestine	36.1538	nmol/gww	NA	36.1538
TBARS	RM05	Rec	intestine	10.3846	nmol/gww	NA	10.3846
TBARS	RM06	Rec	intestine	29.6154	nmol/gww	NA	29.6154
TBARS	RM07	Rec	intestine	56.1538	nmol/gww	NA	56.1538
Protein	I01	Sub	gonad	0.429155	mg/mL	NA	0.429155
Protein	I02	Sub	gonad	0.523638	mg/mL	NA	0.523638
Protein	I03	Sub	gonad	0.238612	mg/mL	NA	0.238612
Protein	I04	Sub	gonad	0.9665	mg/mL	NA	0.9665
Protein	I05	Sub	gonad	1.08236	mg/mL	NA	1.08236
Protein	I06	Sub	gonad	0.765008	mg/mL	NA	0.765008
Protein	I07	Sub	gonad	1.68256	mg/mL	NA	1.68256
Protein	MB01	AE	gonad	0.818221	mg/mL	NA	0.818221
Protein	MB02	AE	gonad	0.868692	mg/mL	NA	0.868692
Protein	MB03	AE	gonad	0.322567	mg/mL	NA	0.322567
Protein	MB04	AE	gonad	0.728068	mg/mL	NA	0.728068
Protein	MB05	AE	gonad	0.688609	mg/mL	NA	0.688609
Protein	MB06	AE	gonad	1.44168	mg/mL	NA	1.44168
Protein	MB07	AE	gonad	1.7137	mg/mL	NA	1.7137
Protein	RM01	Rec	gonad	0.313331	mg/mL	NA	0.313331
Protein	RM02	Rec	gonad	0.787256	mg/mL	NA	0.787256
Protein	RM03	Rec	gonad	1.35689	mg/mL	NA	1.35689
Protein	RM04	Rec	gonad	3.74372	mg/mL	3.74372	NA
Protein	RM05	Rec	gonad	1.43623	mg/mL	NA	1.43623
Protein	RM06	Rec	gonad	0.9665	mg/mL	NA	0.9665
Protein	RM07	Rec	gonad	0.454795	mg/mL	NA	0.454795
SOD	I01	Sub	gonad	793.98	U/mg prot.	NA	793.98
SOD	I02	Sub	gonad	212.191	U/mg prot.	NA	212.191
SOD	I03	Sub	gonad	3740.77	U/mg prot.	3740.77	NA
SOD	I04	Sub	gonad	76.6416	U/mg prot.	NA	76.6416
SOD	I05	Sub	gonad	201.891	U/mg prot.	NA	201.891
SOD	MB01	AE	gonad	200.435	U/mg prot.	NA	200.435
SOD	MB02	AE	gonad	253.254	U/mg prot.	NA	253.254
SOD	MB03	AE	gonad	1178.05	U/mg prot.	NA	1178.05
SOD	MB04	AE	gonad	576.869	U/mg prot.	NA	576.869
SOD	MB05	AE	gonad	662.205	U/mg prot.	NA	662.205
SOD	RM01	Rec	gonad	460.996	U/mg prot.	NA	460.996
SOD	RM02	Rec	gonad	235.229	U/mg prot.	NA	235.229
SOD	RM03	Rec	gonad	313.899	U/mg prot.	NA	313.899
SOD	RM04	Rec	gonad	35.6152	U/mg prot.	NA	35.6152
SOD	RM05	Rec	gonad	118.624	U/mg prot.	NA	118.624
Catalase	I01	Sub	gonad	1837.87	U/mg prot.	NA	1837.87
Catalase	I02	Sub	gonad	1317.97	U/mg prot.	NA	1317.97
Catalase	I03	Sub	gonad	2479.13	U/mg prot.	NA	2479.13
Catalase	I04	Sub	gonad	291.454	U/mg prot.	NA	291.454
Catalase	I05	Sub	gonad	650.641	U/mg prot.	NA	650.641
Catalase	I06	Sub	gonad	147.287	U/mg prot.	NA	147.287
Catalase	I07	Sub	gonad	200.901	U/mg prot.	NA	200.901
Catalase	MB01	AE	gonad	1204.95	U/mg prot.	NA	1204.95
Catalase	MB02	AE	gonad	226.989	U/mg prot.	NA	226.989
Catalase	MB03	AE	gonad	1222.59	U/mg prot.	NA	1222.59
Catalase	MB04	AE	gonad	2089.26	U/mg prot.	NA	2089.26
Catalase	MB05	AE	gonad	552.246	U/mg prot.	NA	552.246
Catalase	MB06	AE	gonad	322.393	U/mg prot.	NA	322.393
Catalase	MB07	AE	gonad	164.376	U/mg prot.	NA	164.376
Catalase	RM01	Rec	gonad	1258.62	U/mg prot.	NA	1258.62
Catalase	RM02	Rec	gonad	983.985	U/mg prot.	NA	983.985
Catalase	RM03	Rec	gonad	62.28	U/mg prot.	NA	62.28
Catalase	RM04	Rec	gonad	331.071	U/mg prot.	NA	331.071
Catalase	RM05	Rec	gonad	137.292	U/mg prot.	NA	137.292
Catalase	RM06	Rec	gonad	1603	U/mg prot.	NA	1603
Catalase	RM07	Rec	gonad	185.813	U/mg prot.	NA	185.813
GST	I01	Sub	gonad	1.17803	U/mg prot.	NA	1.17803
GST	I02	Sub	gonad	0.965468	U/mg prot.	NA	0.965468
GST	I03	Sub	gonad	2.42141	U/mg prot.	NA	2.42141
GST	I04	Sub	gonad	0.224177	U/mg prot.	NA	0.224177
GST	I05	Sub	gonad	0.733995	U/mg prot.	NA	0.733995
GST	I06	Sub	gonad	0.849664	U/mg prot.	NA	0.849664
GST	I07	Sub	gonad	0.21462	U/mg prot.	NA	0.21462
GST	MB01	AE	gonad	1.32401	U/mg prot.	NA	1.32401
GST	MB02	AE	gonad	1.16395	U/mg prot.	NA	1.16395
GST	MB03	AE	gonad	2.46288	U/mg prot.	NA	2.46288
GST	MB04	AE	gonad	0.892774	U/mg prot.	NA	0.892774
GST	MB05	AE	gonad	2.62203	U/mg prot.	NA	2.62203
GST	MB06	AE	gonad	0.400766	U/mg prot.	NA	0.400766
GST	MB07	AE	gonad	0.632162	U/mg prot.	NA	0.632162
GST	RM01	Rec	gonad	1.84399	U/mg prot.	NA	1.84399
GST	RM02	Rec	gonad	5.13739	U/mg prot.	5.13739	NA
GST	RM03	Rec	gonad	0.479037	U/mg prot.	NA	0.479037
GST	RM04	Rec	gonad	0.212207	U/mg prot.	NA	0.212207
GST	RM05	Rec	gonad	0.704005	U/mg prot.	NA	0.704005
GST	RM06	Rec	gonad	1.19561	U/mg prot.	NA	1.19561
GST	RM07	Rec	gonad	0.794009	U/mg prot.	NA	0.794009
TBARS	I01	Sub	gonad	8.84615	nmol/gww	NA	8.84615
TBARS	I02	Sub	gonad	9.61538	nmol/gww	NA	9.61538
TBARS	I03	Sub	gonad	6.15385	nmol/gww	NA	6.15385
TBARS	I04	Sub	gonad	6.73077	nmol/gww	NA	6.73077
TBARS	I05	Sub	gonad	5.76923	nmol/gww	NA	5.76923
TBARS	I06	Sub	gonad	42.3077	nmol/gww	42.3077	NA
TBARS	I07	Sub	gonad	8.07692	nmol/gww	NA	8.07692
TBARS	MB01	AE	gonad	13.6538	nmol/gww	NA	13.6538
TBARS	MB02	AE	gonad	35	nmol/gww	35	NA
TBARS	MB03	AE	gonad	8.26923	nmol/gww	NA	8.26923
TBARS	MB04	AE	gonad	10.7692	nmol/gww	NA	10.7692
TBARS	MB05	AE	gonad	11.1538	nmol/gww	NA	11.1538
TBARS	MB06	AE	gonad	15.3846	nmol/gww	NA	15.3846
TBARS	MB07	AE	gonad	12.3077	nmol/gww	NA	12.3077
TBARS	RM01	Rec	gonad	19.6154	nmol/gww	NA	19.6154
TBARS	RM02	Rec	gonad	37.8846	nmol/gww	NA	37.8846
TBARS	RM03	Rec	gonad	10.3846	nmol/gww	NA	10.3846
TBARS	RM04	Rec	gonad	8.07692	nmol/gww	NA	8.07692
TBARS	RM05	Rec	gonad	7.88462	nmol/gww	NA	7.88462
TBARS	RM06	Rec	gonad	9.42308	nmol/gww	NA	9.42308
TBARS	RM07	Rec	gonad	14.8077	nmol/gww	NA	14.8077

## Sheet: normality
group	var	tissue	p_value	normality
Rec	TBARS	gonad	0.0154388	FALSE
Sub	Catalase	gonad	0.228278	TRUE
AE	Catalase	gonad	0.203314	TRUE
Rec	Catalase	gonad	0.156333	TRUE
Sub	GST	gonad	0.156818	TRUE
AE	GST	gonad	0.250966	TRUE
Rec	GST	gonad	0.708351	TRUE
Sub	Protein	gonad	0.737558	TRUE
AE	Protein	gonad	0.425874	TRUE
Rec	Protein	gonad	0.590197	TRUE
Sub	SOD	gonad	0.0868782	TRUE
AE	SOD	gonad	0.472156	TRUE
Rec	SOD	gonad	0.954817	TRUE
Sub	TBARS	gonad	0.602011	TRUE
AE	TBARS	gonad	0.989727	TRUE
Sub	Catalase	intestine	0.0441512	FALSE
Sub	Protein	intestine	0.0382968	FALSE
Sub	TBARS	intestine	0.0300459	FALSE
AE	Catalase	intestine	0.119394	TRUE
Rec	Catalase	intestine	0.142116	TRUE
Sub	GST	intestine	0.98544	TRUE
AE	GST	intestine	0.300815	TRUE
Rec	GST	intestine	0.261891	TRUE
AE	Protein	intestine	0.150576	TRUE
Rec	Protein	intestine	0.670107	TRUE
Sub	SOD	intestine	0.536759	TRUE
AE	SOD	intestine	0.473164	TRUE
Rec	SOD	intestine	0.894205	TRUE
AE	TBARS	intestine	0.0525742	TRUE
Rec	TBARS	intestine	0.618147	TRUE

## Sheet: homogeinity
group	var	tissue	levene_p	variance
Sub	Catalase	gonad	0.737317	TRUE
AE	Catalase	gonad	0.737317	TRUE
Rec	Catalase	gonad	0.737317	TRUE
Sub	GST	gonad	0.737317	TRUE
AE	GST	gonad	0.737317	TRUE
Rec	GST	gonad	0.737317	TRUE
Sub	Protein	gonad	0.737317	TRUE
AE	Protein	gonad	0.737317	TRUE
Rec	Protein	gonad	0.737317	TRUE
Sub	SOD	gonad	0.737317	TRUE
AE	SOD	gonad	0.737317	TRUE
Rec	SOD	gonad	0.737317	TRUE
Sub	TBARS	gonad	0.737317	TRUE
AE	TBARS	gonad	0.737317	TRUE
Rec	TBARS	gonad	0.737317	TRUE
Sub	Catalase	intestine	0.737317	TRUE
AE	Catalase	intestine	0.737317	TRUE
Rec	Catalase	intestine	0.737317	TRUE
Sub	GST	intestine	0.737317	TRUE
AE	GST	intestine	0.737317	TRUE
Rec	GST	intestine	0.737317	TRUE
Sub	Protein	intestine	0.737317	TRUE
AE	Protein	intestine	0.737317	TRUE
Rec	Protein	intestine	0.737317	TRUE
Sub	SOD	intestine	0.737317	TRUE
AE	SOD	intestine	0.737317	TRUE
Rec	SOD	intestine	0.737317	TRUE
Sub	TBARS	intestine	0.737317	TRUE
AE	TBARS	intestine	0.737317	TRUE
Rec	TBARS	intestine	0.737317	TRUE

## Sheet: ANOVA
ANOVA for Catalase_gonad :
Analysis of Variance Table
Response: value
Df Sum Sq Mean Sq F value Pr(>F)
group 2 399052 199526 0.3481 0.7107
Residuals 18 10317386 573188
ANOVA for GST_gonad :
Analysis of Variance Table
Response: value
Df Sum Sq Mean Sq F value Pr(>F)
group 2 0.9288 0.46442 0.8283 0.4537
Residuals 17 9.5315 0.56068
ANOVA for Protein_gonad :
Analysis of Variance Table
Response: value
Df Sum Sq Mean Sq F value Pr(>F)
group 2 0.0574 0.028713 0.1275 0.8812
Residuals 17 3.8297 0.225276
ANOVA for SOD_gonad :
Analysis of Variance Table
Response: value
Df Sum Sq Mean Sq F value Pr(>F)
group 2 310569 155284 1.6502 0.2362
Residuals 11 1035115 94101
ANOVA for GST_intestine :
Analysis of Variance Table
Response: value
Df Sum Sq Mean Sq F value Pr(>F)
group 2 10.761 5.3807 3.9511 0.03897 *
Residuals 17 23.151 1.3618
---
Signif. codes: 0 ‘***’ 0.001 ‘**’ 0.01 ‘*’ 0.05 ‘.’ 0.1 ‘ ’ 1
ANOVA for SOD_intestine :
Analysis of Variance Table
Response: value
Df Sum Sq Mean Sq F value Pr(>F)
group 2 101811 50905 2.891 0.09795 .
Residuals 11 193692 17608
---
Signif. codes: 0 ‘***’ 0.001 ‘**’ 0.01 ‘*’ 0.05 ‘.’ 0.1 ‘ ’ 1

## Sheet: Kruskal
Kruskal-Wallis for TBARS_gonad :
	Kruskal-Wallis rank sum test
data: value by group
Kruskal-Wallis chi-squared = 7.3126, df = 2, p-value = 0.02583
Kruskal-Wallis for Catalase_intestine :
	Kruskal-Wallis rank sum test
data: value by group
Kruskal-Wallis chi-squared = 1.0909, df = 2, p-value = 0.5796
Kruskal-Wallis for Protein_intestine :
	Kruskal-Wallis rank sum test
data: value by group
Kruskal-Wallis chi-squared = 2.9907, df = 2, p-value = 0.2242
Kruskal-Wallis for TBARS_intestine :
	Kruskal-Wallis rank sum test
data: value by group
Kruskal-Wallis chi-squared = 3.6299, df = 2, p-value = 0.1628

## Sheet: Tukey
GST in intestine
Tukey multiple comparisons of means
95% family-wise confidence level
Fit: aov(formula = model)
$group
diff lwr upr p adj
AE-Sub 1.7497960 0.1496008 3.3499911 0.0310374
Rec-Sub 0.7711745 -0.8943614 2.4367104 0.4760793
Rec-AE -0.9786215 -2.6441574 0.6869144 0.3123721

## Sheet: Dunn
TBARS Gonad
Dunn's test
Comparison Z P.unadj P.adj
1 AE - Rec 0.3880282 0.69799520 1.00000000
2 AE - Sub 2.4890894 0.01280707 0.03842122
3 Rec - Sub 2.1950220 0.02816202 0.08448605

## Sheet: correlation_matrix
	SOD_intestine	Catalase_intestine	GST_intestine	TBARS_intestine	SOD_gonad	Catalase_gonad	GST_gonad	TBARS_gonad
SOD_intestine	1	-0.258769	0.325343	-0.0905901	0.0674677	0.000328373	0.367769	0.672996
Catalase_intestine	-0.258769	1	-0.0381393	0.422172	0.662948	0.831182	0.348429	0.310734
GST_intestine	0.325343	-0.0381393	1	0.589742	0.251647	-0.076469	0.802544	0.379775
TBARS_intestine	-0.0905901	0.422172	0.589742	1	0.11806	0.277385	0.435575	0.375111
SOD_gonad	0.0674677	0.662948	0.251647	0.11806	1	0.62135	0.658536	0.334134
Catalase_gonad	0.000328373	0.831182	-0.076469	0.277385	0.62135	1	0.303217	0.35012
GST_gonad	0.367769	0.348429	0.802544	0.435575	0.658536	0.303217	1	0.601588
TBARS_gonad	0.672996	0.310734	0.379775	0.375111	0.334134	0.35012	0.601588	1
